# Supplementary material for: Assessing the Probiotic Effects of Pediococcus pentosaceus CACC616 in Weaned Piglets
Source: Microorganisms. 2023 Nov 30;11(12):2890. doi: 10.3390/microorganisms11122890 (PMC10746064; doi:10.3390/microorganisms11122890)
Supplement: Supplementary file 1 [file microorganisms-11-02890-s001.zip]

Archive with 1 entries (1 files):
- microorganisms-2724230-supplementary.pdf
